# Supplementary material for: Accuracy and Efficiency of Right-Lobe Graft Weight Estimation Using Deep-Learning-Assisted CT Volumetry for Living-Donor Liver Transplantation
Source: Diagnostics (Basel). 2022 Feb 25;12(3):590. doi: 10.3390/diagnostics12030590 (PMC8946991; doi:10.3390/diagnostics12030590)
Supplement: Supplementary file 1 [file diagnostics-12-00590-s001.zip]

Archive with 1 entries (1 files):
- diagnostics-1592672-supplementary.pdf
